# Supplementary material for: Identification of a Novel Biosurfactant with Antimicrobial Activity Produced by Rhodococcus opacus R7
Source: Microorganisms. 2022 Feb 21;10(2):475. doi: 10.3390/microorganisms10020475 (PMC8877126; doi:10.3390/microorganisms10020475)
Supplement: Supplementary file 1 [file microorganisms-10-00475-s001.zip]

Archive with 1 entries (1 files):
- microorganisms-1584977-supplementary.pdf
